# Supplementary material for: Assessing Discharge Readiness After Propofol-Mediated Deep Sedation in Pediatric Dental Procedures: Revisiting Discharge Practices with the Modified Aldrete Recovery Score
Source: Children (Basel). 2025 Aug 29;12(9):1155. doi: 10.3390/children12091155 (PMC12469054; doi:10.3390/children12091155)
Supplement: Supplementary file 1 [file children-12-01155-s001.zip]

Archive with 1 entries (1 files):
- children-3823323-supplementary.pdf
